# Supplementary material for: A serpin gene from a parasitoid wasp disrupts host immunity and exhibits adaptive alternative splicing
Source: PLoS Pathog. 2023 Sep 11;19(9):e1011649. doi: 10.1371/journal.ppat.1011649 (PMC10513286; doi:10.1371/journal.ppat.1011649)
Supplement: S1 Data — (XLSX) [file ppat.1011649.s001.xlsx]

## Sheet: Figure 1
Fig 1c			Fig 1d					Fig 1e				Fig 1f				Fig 1g
	The tree newick file and iTOL annotation files are publicly available on FigShare (https://doi.org/10.6084/m9.figshare.21545598.v1)			both	extracelluar	intracelluar			Copy_number	% of C-terminal AS			Copy_number	Avg. of C-terminal AS #			single	multiple
				1	1	1			2	0.5			2	7.5			1	1
				1	1	1			9	0.777778			9	3.22222			1	1
				1	1	1			4	0.25			4	1.75			1	1
				1	1	1			3	0.666667			3	8.66667			1	1
				1	1	1			2	0.5			2	6.5			1	1
				1	1	1			6	0.166667			6	2			1	1
				1	1	1			2	0.5			2	2.5			1	1
				1	1	1			6	0.5			6	3.5			1	1
				1	1	1			24	0.166667			24	1.16667			1	1
				1	1	1			2	0.5			2	4.5			1	1
				1	1	1			3	0.333333			3	3.33333			1	1
				1	1	1			4	0.75			4	4.25			1	1
				1	1	1			4	0.25			4	5.5			1	1
				1	1	1			1	0			1	1			1	1
				1	1	1			12	0.0833333			12	1.5			1	1
				1	1	1			5	0.2			5	4			1	1
				1	1	1			1	1			1	12			1	1
				1	1	1			11	0.181818			11	2.90909			1	1
				1	1	1			5	0			5	1			1	1
				1	1	1			8	0.25			8	2.125			1	1
				1	1	1			3	0.333333			3	3.33333			1	1
				1	1	1			3	0.333333			3	5			1	1
				1	1	1			5	0.2			5	2			1	1
				1	1	1			3	0.333333			3	6			1	1
				1	1	1			9	0			9	1			1	1
				1	1	1			5	0			5	1			1	1
				1	1	1			8	0.125			8	1.125			1	1
				1	1	1			4	0.5			4	6.5			1	1
				1	1	1			2	0.5			2	6			1	1
				1	1	1			3	0.666667			3	5.33333			1	1
				1	1	1			3	0.333333			3	1.66667			1	1
				1	1	1			14	0.0714286			14	1.07143			1	1
				1	1	1			14	0.0714286			14	1.35714			1	1
				1	1	1			13	0.153846			13	1.23077			1	1
				1	1	1			2	0.5			2	2			1	1
				1	1	1			3	0.333333			3	4.66667			1	1
				1	1	1			8	0.125			8	1.25			1	1
				1	1	1			2	0.5			2	6.5			1	1
				1	1	1			9	0.111111			9	1.11111			1	1
				1	1	1			2	1			2	11			1	1
				1	1	1			9	0.444444			9	6.66667			1	1
				1	1	1			6	0.166667			6	1.16667			1	1
				1	1	1			2	0.5			2	5.5			1	1
				1	1	1			2	0.5			2	4.5			1	1
				1	1	1			4	0.25			4	2.25			1	1
				1	1	1			17	0.176471			17	1.29412			1
				1	1	1			2	0.5			2	3			1
				1	1	1			3	0.333333			3	2			1
				1	1	1			14	0.142857			14	1.14286			1
				1	1	1			17	0.117647			17	1.76471			1
				1	1	1			1	1			1	13			1
				1	1	1			2	0.5			2	4			1
				2	1	1			7	0.142857			7	2.14286			1
				2	1	1			6	0.166667			6	1.83333			1
				2	1	1			2	0.5			2	2			1
				3	1	1			5	0.2			5	1.2			1
				3	1	1			1	1			1	7			1
				3	1	1			6	0.833333			6	5.83333			1
				3	1	1			8	0.125			8	1.25			1
				3	1	1			9	0.333333			9	2.55556			1
				3	1	1			9	0.555556			9	2.55556			1
				3	1	1			14	0.0714286			14	2.35714			1
				3	1	1			1	1			1	14			1
				4	1	1			8	0.125			8	1.625			1
				4	1	1			11	0.272727			11	2.63636			1
				4	1	1			10	0.5			10	2			1
				4	1	1			5	0.4			5	7			1
				4	1	1			2	0.5			2	7.5			1
				5	1	1			3	0.333333			3	3			1
				5	1	1			14	0			14	1			1
				5	1	1			2	0.5			2	9			1
				6	1	1			14	0.142857			14	1.42857			1
				6	1	1			5	0.2			5	1.4			1
				6	1	1			5	0.4			5	5.2			1
				6	1	1			6	0.333333			6	2.83333			1
				6	1	1			3	0.666667			3	11.3333			1
				6	1	1			4	0.75			4	3.75			1
				6	1	1			2	0.5			2	3.5			1
				6	1	1			3	0.333333			3	5			1
				6	1	1			2	0.5			2	3			1
				7	1	1			1	1			1	22			1
				7	1	1			2	0.5			2	10			1
				7	1	1			3	0.333333			3	3.66667			1
				7	1	1			2	0.5			2	4			1
				7	1	1			6	0.5			6	6			1
				7	1	1			10	0.4			10	1.7			1
				8	1	1			8	0.375			8	2.25			1
				8	1	1			1	0			1	1			1
				8	1	1			22	0.181818			22	2.13636			1
				8	1	1			7	0.428571			7	2.57143			1
				8	1	1			5	0.4			5	2.4			1
				9	1	1			2	0.5			2	7			1
				11	1	1			3	0.333333			3	5			1
				11	1	1			4	0.25			4	4			1
				12	1	1			10	0.2			10	1.8			1
				12	1	1			2	0.5			2	5			1
				12	1	1			21	0.0952381			21	1.19048			1
				13	1	1			2	0.5			2	4.5			1
				13	1	1			3	0.666667			3	6			1
				13	1	1			1	1			1	25			1
				13	1	1			10	0.6			10	3.8			1
				14	1	1			27	0.111111			27	1.66667			1
				14	1	1			12	0			12	1			1
				14	1	1			4	0			4	1			1
				14	1	1			1	0			1	1			1
				15	1	1			2	0.5			2	9			1
				16	1	1			17	0.176471			17	2.11765			1
				17	1	1			4	0.5			4	4.25			1
				17	1	1			6	0.666667			6	4.5			1
				19	1	1			6	0.5			6	2.33333			1
				19	1	1			26	0.0769231			26	1.23077			1
				20	1	1			2	0.5			2	4.5			1
				22	1	1			2	1			2	5			1
				25	1	1			2	0.5			2	9			1
				29	1	1			2	0.5			2	5			1
					1	1			5	0.2			5	2.2			1
					1	1			11	0.0909091			11	1.90909			1
					1	1			2	0.5			2	3.5			1
					1	1											1
					1	1											1
					1	1											1
					1	1											1
					1	1											1
					1	1											1
					1	1											1
					1	1											1
					1	1											1
					1	1											1
					1	1											1
					1	1											1
					1	1											1
					1	1											1
					1	1											1
					1	1											1
					1	1											1
					1	1											1
					1	1											1
					1	1											1
					1	1											1
					1	1											1
					1	1											1
					1	1											1
					1	1											1
					1	1											1
					1	1											1
					1	1											1
					1	1											1
					1	1											1
					1	1											1
					1	1											1
					1	1											1
					1	1											1
					1	1											1
					1	1											1
					1	1											1
					1	1											1
					1	1											1
					1	1											1
					1	1											1
					1	1											1
					1	1											1
					1	1											1
					1	1											1
					1	1											1
					1	1											1
					1	1											1
					1	1											1
					1	1											1
					1	1											1
					1	1											1
					1	1											1
					1	1											1
					1	1											1
					1	1											1
					1	1											1
					1	1											1
					1	1											1
					1	1											1
					1	1											1
					1	1											1
					1	1											1
					1	1											1
					1	1											1
					1	1											1
					1	1											1
					1	1											1
					1	1											1
					1	1											1
					1	1											1
					1	1											1
					1	1											1
					1	1											1
					1	1											1
					1	1											1
					1	1											1
					1	1											1
					1	1											1
					1	1											1
					1	1											1
					1	1											1
					1	1											1
					1	1											1
					1	1											1
					1	1											1
					1	1											1
					1	1											1
					1	1											1
					1	1											1
					1	1											1
					1	1											1
					1	1											1
					1	1											1
					1	1											1
					1	1											1
					1	1											1
					1	1											1
					1	1											1
					1	1											1
					1	1											1
					1	1											1
					1	1											1
					1	2											1
					1	2											1
					1	2											1
					1	2											1
					1	2											1
					1	2											1
					1	2											1
					1	2											1
					1	2											1
					1	2											1
					1	2											1
					1	2											1
					1	2											1
					1	3											1
					1	3											1
					1	3											1
					1	3											1
					1	3											1
					1	4											1
					1	4											1
					1	4											1
					1	5											1
					1	5											1
					1	6											1
					1	6											1
					1	6											1
					1	6											1
					1	7											1
					1	8											1
					1	8											1
					1	8											1
					1	9											1
					1	9											1
					1	10											1
					1	11											1
					1	12											1
					1	12											1
					1	12											1
					1	13											1
					1	13											1
					1	13											1
					1	15											1
					1	17											1
					1	17											1
					1	22											1
					2												1
					2												1
					2												1
					2												1
					2												1
					2												1
					2												1
					2												1
					2												1
					2												1
					2												1
					2												1
					2												1
					2												1
					2												1
					2												1
					2												1
					2												1
					2												1
					2												1
					2												1
					2												1
					2												1
					2												1
					2												1
					3												1
					3												1
					3												1
					3												1
					3												1
					3												1
					3												1
					3												1
					3												1
					3												1
					4												1
					4												1
					4												1
					4												1
					4												1
					4												1
					4												1
					4												1
					4												1
					4												1
					4												1
					4												1
					4												1
					4												1
					5												1
					6												1
					6												1
					6												1
					6												1
					7												1
					7												1
					7												1
					7												1
					7												1
					7												1
					8												1
					8												1
					9												1
					9												1
					9												1
					9												1
					9												1
					9												1
					10												1
					10												1
					10												1
					10												1
					11												1
					11												1
					12												1
					12												1
					14												1
					15												1
					16												1
					18												1
					18												1
					24												1
					26												1
					34												1
																	1
																	1
																	1
																	1
																	1
																	1
																	1
																	1
																	1
																	1
																	1
																	1
																	1
																	1
																	1
																	1
																	1
																	1
																	1
																	1
																	1
																	1
																	1
																	1
																	1
																	1
																	1
																	1
																	1
																	1
																	1
																	1
																	1
																	1
																	1
																	1
																	1
																	1
																	1
																	1
																	1
																	1
																	1
																	1
																	1
																	1
																	1
																	1
																	1
																	1
																	1
																	1
																	1
																	1
																	1
																	1
																	1
																	1
																	1
																	1
																	1
																	1
																	1
																	1
																	1
																	1
																	1
																	1
																	1
																	1
																	1
																	1
																	1
																	1
																	1
																	1
																	1
																	1
																	1
																	1
																	1
																	1
																	1
																	1
																	1
																	1
																	1
																	1
																	1
																	1
																	1
																	1
																	1
																	1
																	1
																	1
																	1
																	1
																	1
																	1
																	1
																	1
																	1
																	1
																	1
																	1
																	1
																	1
																	1
																	1
																	1
																	1
																	1
																	1
																	1
																	1
																	1
																	1
																	1
																	1
																	1
																	1
																	1
																	1
																	1
																	1
																	1
																	1
																	1
																	1
																	1
																	1
																	1
																	1
																	1
																	1
																	1
																	1
																	1
																	1
																	1
																	1
																	1
																	1
																	2
																	2
																	2
																	2
																	2
																	2
																	2
																	2
																	2
																	2
																	2
																	2
																	2
																	2
																	2
																	2
																	2
																	2
																	2
																	2
																	2
																	2
																	2
																	2
																	2
																	2
																	2
																	2
																	2
																	2
																	2
																	2
																	2
																	2
																	2
																	2
																	2
																	2
																	2
																	2
																	2
																	3
																	3
																	3
																	3
																	3
																	3
																	3
																	3
																	3
																	3
																	3
																	3
																	3
																	3
																	3
																	3
																	3
																	3
																	3
																	3
																	3
																	3
																	3
																	4
																	4
																	4
																	4
																	4
																	4
																	4
																	4
																	4
																	4
																	4
																	4
																	4
																	4
																	4
																	4
																	4
																	4
																	4
																	4
																	4
																	4
																	5
																	5
																	5
																	5
																	5
																	5
																	6
																	6
																	6
																	6
																	6
																	6
																	6
																	6
																	6
																	6
																	6
																	6
																	6
																	6
																	6
																	6
																	6
																	7
																	7
																	7
																	7
																	7
																	7
																	7
																	7
																	7
																	7
																	7
																	7
																	7
																	8
																	8
																	8
																	8
																	8
																	8
																	8
																	8
																	8
																	8
																	9
																	9
																	9
																	9
																	9
																	9
																	9
																	9
																	9
																	10
																	10
																	10
																	10
																	10
																	11
																	11
																	11
																	11
																	11
																	12
																	12
																	12
																	12
																	12
																	12
																	12
																	12
																	13
																	13
																	13
																	13
																	13
																	13
																	13
																	14
																	14
																	14
																	14
																	14
																	15
																	15
																	15
																	16
																	16
																	17
																	17
																	17
																	17
																	18
																	18
																	19
																	19
																	20
																	22
																	22
																	24
																	25
																	26
																	29
																	34

## Sheet: Figure 2
Fig 2a					Fig 2c						Fig 2d						Fig 2e							Fig 2f
	splicing site	non-AS	AS			Position	Non-AS Conservation Score	AS Conservation Score	log2(AS/non-AS)			non-AS constitutive	AS constitutive	non-AS alternative	AS alternative			AS number (C-terminal)	dl logP		AS number (C-terminal)	Dif logP			dl	region	strand	type	proportion (%)		Dif	region	strand	type	proportion (%)
	<-10	18.4584	3.125			1	0.5583	0.7967	0.512996			0.5583	0.7967	1.4163	2.0352			4	5.11976		4	4.4389				promotor	+	non-AS	7.69231			promotor	+	non-AS	5.87045
	(-10)-(-9)	0	0			2	0.5993	0.483	-0.311255			0.5993	0.483	0.5357	0.3091			3	5.10347		3	5.62525				exon	+	non-AS	13.3603			exon	+	non-AS	19.8381
	(-9)-(-8)	0	0			3	0.3141	0.4701	0.581744			0.3141	0.4701	0.7327	0.8466			1	4.30103		1	5.3363				intron	+	non-AS	23.0769			intron	+	non-AS	18.8259
	(-8)-(-7)	0.811359	0.520833			4	0.4248	0.497	0.226462			0.4248	0.497	0.712	0.3258			1	4.28067		1	4.64589				promotor	-	non-AS	6.68016			promotor	-	non-AS	5.66802
	(-7)-(-6)	0	0			5	0.719	0.6278	-0.195687			0.719	0.6278	0.7471	0.7998			1	3.61618		1	4.53611				exon	-	non-AS	32.3887			exon	-	non-AS	33.8057
	(-6)-(-5)	0	0			6	0.5637	0.6647	0.237776			0.5637	0.6647	0.9144	0.3254			2	5.54212		2	5.27572				intron	-	non-AS	16.5992			intron	-	non-AS	15.7895
	(-5)-(-4)	0.40568	0			7	0.3388	1.0914	1.68767			0.3388	1.0914	0.6312	0.2381			4	5.31247		4	5.14267				promotor	+	AS	3.64583			promotor	+	AS	4.16667
	(-4)-(-3)	0	0			8	0.626	1.0102	0.690406			0.626	1.0102	0.8344	0.2099			1	4.65561		1	4.20135				exon	+	AS	6.77083			exon	+	AS	7.29167
	(-3)-(-2)	0	0			9	0.3296	0.6759	1.03609			0.3296	0.6759	1.0943	0.823			1	4.54212		1	4.9431				intron	+	AS	51.0417			intron	+	AS	46.875
	(-2)-(-1)	2.23124	1.04167			10	0.291	0.4297	0.562311			0.291	0.4297	0.5845	0.3933			9	4.72584		9	5.13966				promotor	-	AS	2.60417			promotor	-	AS	3.64583
	(-1)-0	0	0			11	0.6674	1.0793	0.693472			0.6674	1.0793	0.4288	0.2129			1	5.11182		1	3.9431				exon	-	AS	8.85417			exon	-	AS	11.4583
	0-1	0	0			12	0.4775	0.5954	0.318358			0.4775	0.5954	0.469	0.3982			1	4.14997		1	4.26043				intron	-	AS	27.0833			intron	-	AS	26.5625
	1-2	59.8377	83.8542			13	0.3288	0.5984	0.8639			0.3288	0.5984	0.1911	0.241			3	5.55129		3	6.00745
	2-3	0	0			14	0.6307	1.2731	1.01332			0.6307	1.2731	0.5925	0.4823			1	4.88273		1	4.95468
	3-4	0	0			15	0.8334	1.1436	0.456502			0.8334	1.1436	1.0344	0.4795			7	5.93181		7	4.17263
	4-5	8.31643	9.89583			16	0.4478	0.8362	0.900994			0.4478	0.8362	0.8609	0.4327			15	4.86967		15	4.97469
	5-6	0.20284	0			17	0.5112	0.7485	0.550114			0.5112	0.7485	1.0926	0.9789			1	3.37986		1	3.34104
	6-7	0.20284	0			18	2.2347	2.4124	0.110388			2.2347	2.4124	0.4514	0.2821			1	5.39577		1	5.37469
	7-8	3.85396	1.04167			19	0.9912	1.3142	0.406937			0.9912	1.3142	2.2646	2.3826			1	4.27246		1	4.28067
	8-9	0	0			20	0.2765	0.4374	0.661674			0.2765	0.4374	0.4409	0.3908			3	3.42597		3	3.67985
	9-10	0.20284	0			21	0.5707	0.8727	0.612753			0.5707	0.8727	1.4696	1.4927			13	5.69465		13	6.057
	>10	5.47667	0.520833			22	1.3577	1.3915	0.0354762			1.3577	1.3915	2.0525	2.1271			1	5.56703		1	6.39577
						23	1.6356	1.6468	0.00984539			1.6356	1.6468	2.1897	2.1362			29	4.45223		29	6.37161
						24	0.9519	1.0159	0.0938765			0.9519	1.0159	2.574	2.52			1	4.06753		1	4.17393
						25	0.4363	0.7933	0.862546			0.4363	0.7933	2.9353	2.7195			2	6.42829		2	7.55129
						26	1.0131	1.1288	0.156013			1.0131	1.1288	0.9662	0.9267			17	6.14691		17	7.55129
						27	0.51	0.6915	0.439232			0.51	0.6915	2.0043	1.7375			11	5.53165		11	4.52578
						28	0.5431	1.1747	1.113			0.5431	1.1747	0.6926	0.41			14	4.93181		14	5.45967
						29	0.343	0.5336	0.63755			0.343	0.5336	2.055	1.8681			4	4.86328		4	5.19723
						30	0.4904	0.9094	0.890956			0.4904	0.9094	0.8098	0.5994			1	4.44855		1	4.2644
						31	0.3975	0.5945	0.580722			0.3975	0.5945	0.3343	0.2163			13	6.73283		13	6.70115
						32	0.4872	0.9923	1.02626			0.4872	0.9923	0.5439	0.5207			1	3.85699		1	3.43415
						33	0.6298	1.1033	0.808859			0.6298	1.1033	0.6633	0.4662			6	6.14691		6	7.14448
						34	2.3527	2.3746	0.0133671			2.3527	2.3746	0.9631	0.4001			1	4.71897		1	4.46597
						35	1.0661	1.1646	0.127492			1.0661	1.1646	0.4231	0.2862			1	4.19314		1	3.51145
						36	1.4568	1.5663	0.104558			1.4568	1.5663	1.1102	0.707			1	3.94692		1	4.33068
						37	0.7603	0.8514	0.163268			0.7603	0.8514	1.0447	0.5929			4	4.5157		4	4.71897
						38	2.2552	2.418	0.100559			2.2552	2.418	1.2648	1.5109			14	6.73283		14	7.07366
						39	2.2696	2.2018	-0.0437546			2.2696	2.2018	2.6338	2.9662			24	5.10347		24	6.01189
						40	1.015	1.3594	0.42149			1.015	1.3594	0.4425	0.2773			8	5.09313		8	4.96257
						41	1.5708	2.2444	0.51483			1.5708	2.2444	2.1792	2.1305			7	3.19382		7	4.20343
						42	1.1168	1.2656	0.180451			1.1168	1.2656	1.0222	0.7104			1	4.74715		1	4.69465
						43	0.7479	0.8113	0.11739			0.7479	0.8113	1.1349	0.9876			4	4.45967		4	4.25885
						44	0.8055	0.8514	0.0799525			0.8055	0.8514	0.4802	0.3167			1	5.09313		1	4.79317
						45	0.7329	1.0786	0.557472			0.7329	1.0786	0.6968	0.3716			7	4.46344		7	4.89279
						46	1.7373	1.766	0.0236384			1.7373	1.766	1.0015	1.1764			34	6.42829		34	5.88273
						47	1.0959	1.2489	0.188542			1.0959	1.2489	0.3442	0.2127			7	5.33536		7	5.38195
						48	1.24	1.7861	0.526473			1.24	1.7861	0.9088	0.4947			4	4.93554		4	4.63078
						49	0.9936	1.1007	0.147684			0.9936	1.1007	0.5725	0.2938			1	4.22621		1	4.17849
						50	0.6562	0.8849	0.431379			0.6562	0.8849	0.416	0.344			16	7.03433		16	6.31069
						51	0.5268	0.5448	0.0484714			0.5268	0.5448	0.751	0.3039			1	5.18376		1	4.77469
						52	1.9343	1.9946	0.0442879			1.9343	1.9946					1	4.45223		1	6.64782
						53	1.5539	1.5836	0.0273143			1.5539	1.5836					5	4.44129		5	5.07263
						54	0.4809	0.5439	0.177604			0.4809	0.5439					10	4.95468		10	6.70115
						55	1.5084	1.708	0.179289			1.5084	1.708					17	6.14691		17	7.25026
						56	0.4761	0.5026	0.078146			0.4761	0.5026					5	5.73049		5	6.73518
						57	1.6887	1.8161	0.104931			1.6887	1.8161					1	5.70997		1	5.1707
						58	0.7496	1.01	0.430162			0.7496	1.01					7	4.98716		7	4.87943
						59	0.6006	0.7433	0.30754			0.6006	0.7433					1	4.87615		1	4.71444
						60	1.7458	1.8677	0.0973744			1.7458	1.8677					11	4.46725		11	4.69897
						61	1.4897	1.5693	0.0750993			1.4897	1.5693					1	4.93181		1	4.66756
						62	0.4208	0.4683	0.154298			0.4208	0.4683					9	4.89963		9	5.39041
						63	0.573	0.6561	0.195381			0.573	0.6561					1	4.22988		1	4.45842
						64	0.5203	0.7637	0.553662			0.5203	0.7637					12	5.6517		12	5.4023
						65	1.6742	1.7169	0.0363341			1.6742	1.7169					1	4.81248		1	4.03012
						66	0.843	1.0603	0.330868			0.843	1.0603					1	4.36856		1	4.21681
						67	1.002	1.1469	0.194857			1.002	1.1469					1	4.03905		1	3.95861
						68	0.7837	1.516	0.951896			0.7837	1.516					4	3.79588		4	4.63827
						69	0.3392	0.6505	0.939413			0.3392	0.6505					22	6.61798		22	5.14691
						70	0.6109	0.8789	0.524763			0.6109	0.8789					1	3.19044		1	3.04915
						71	0.7371	0.8818	0.258591			0.7371	0.8818					1	4.37675		1	4.20343
						72	0.5022	0.5069	0.0134391			0.5022	0.5069					1	4.81248		1	4.16877
						73	0.2312	0.597	1.36859			0.2312	0.597					1	4.16178		1	4.35754
						74	0.6203	0.7208	0.216633			0.6203	0.7208					1	5.39577		1	5.48945
						75	0.4156	0.5544	0.415732			0.4156	0.5544					3	5.10347		3	5.61979
						76	0.4024	0.6387	0.666508			0.4024	0.6387					20	4.67985		20	5.75945
						77	0.2796	0.8225	1.55665			0.2796	0.8225					1	4.31876		1	4.33536
						78	1.762	2.0339	0.207035			1.762	2.0339					2	5.08991		2	5.63264
						79	0.4888	0.7557	0.628569			0.4888	0.7557					1	4.16941		1	4.05899
						80	0.235	0.4625	0.976793			0.235	0.4625					1	4.66555		1	4.6216
						81	0.952	1.1074	0.218143			0.952	1.1074					1	5.18376		1	5.84164
						82	0.7933	0.9358	0.238334			0.7933	0.9358					1	4.96257		1	5.3098
						83	0.3361	0.5148	0.615122			0.3361	0.5148					1	4.51286		1	6.06651
						84	0.3358	0.5757	0.777715			0.3358	0.5757					4	4.35952		4	4.73518
						85	1.1363	1.5279	0.427206			1.1363	1.5279					11	4.48678		11	5.14691
						86	0.6694	0.9733	0.540016			0.6694	0.9733					1	4.33348		1	4.35262
						87	0.4728	1.0923	1.20807			0.4728	1.0923					12	5.81816		12	5.06098
						88	0.3478	0.8946	1.36298			0.3478	0.8946					6	5.15552		6	5.20551
						89	0.6107	0.9413	0.624191			0.6107	0.9413					10	5.02		10	4.23433
						90	0.5381	0.9477	0.816556			0.5381	0.9477					26	4.97469		26	5.80134
						91	0.4927	0.9434	0.93716			0.4927	0.9434					1	4.60555		1	4.03245
						92	0.4471	0.7932	0.827087			0.4471	0.7932					1	4.58336		1	4.39686
						93	1.5378	1.8698	0.282016			1.5378	1.8698					13	6.73283		13	6.57025
						94	0.4765	0.7878	0.725353			0.4765	0.7878					1	5.53165		1	4.38405
						95	1.0158	1.0323	0.0232459			1.0158	1.0323					7	5.25964		7	4.4389
						96	1.3488	2.1098	0.64543			1.3488	2.1098					1	4.44855		1	4.57349
						97	1.815	2.0797	0.196406			1.815	2.0797					6	4.74232		6	4.85078
						98	1.31	1.9807	0.596444			1.31	1.9807					1	5.73993		1	4.10902
						99	1.4392	1.4585	0.0192183			1.4392	1.4585					1	4.64397		1	4.27819
						100	2.3824	2.4845	0.0605399			2.3824	2.4845					8	4.18509		8	4.46092
						101	1.1137	1.2231	0.135182			1.1137	1.2231					2	4.02965		2	3.24185
						102	0.5975	0.6249	0.0646866			0.5975	0.6249					1	3.68403		1	3.50446
						103	0.6102	0.842	0.464538			0.6102	0.842					3	3.50169		3	4.25104
						104	0.5383	0.8367	0.6363			0.5383	0.8367					1	3.46344		1	3.97881
						105	0.898	1.4742	0.715145			0.898	1.4742					1	4.17587		1	5.00877
						106	0.5634	0.6258	0.151542			0.5634	0.6258					1	4.84164		1	4.15802
						107	1.2404	1.3293	0.0998613			1.2404	1.3293					1	4.58838		1	5.53462
						108	0.4545	1.0735	1.23997			0.4545	1.0735					1	4.01863		1	3.79317
						109	0.5366	0.9591	0.837834			0.5366	0.9591					1	5.18376		1	5.14691
						110	0.6601	0.8611	0.383496			0.6601	0.8611					1	4.70333		1	4.49349
						111	2.1885	2.2513	0.0408159			2.1885	2.2513					12	6.14691		12	5.80967
						112	0.4462	0.6926	0.634332			0.4462	0.6926					1	3.44249		1	3.62709
						113	0.5033	0.6786	0.431143			0.5033	0.6786					1	3.25727		1	4.16685
						114	0.5233	0.5968	0.189609			0.5233	0.5968					1	2.79317		1	3.36051
						115	0.6586	1.0136	0.622014			0.6586	1.0136					1	5.6517		1	4.05899
						116	0.4654	0.6389	0.457119			0.4654	0.6389					1	3.82391		1	5
						117	0.6178	0.7676	0.313215			0.6178	0.7676					2	4.39903		2	4.36957
						118	0.567	0.7529	0.40911			0.567	0.7529					11	5.24718		11	4.80688
						119	2.271	2.2557	-0.0097525			2.271	2.2557					12	4.38405		12	4.05899
						120	0.5341	0.6284	0.234573			0.5341	0.6284					1	3.52143		1	3.41005
						121	1.1883	1.8379	0.629159			1.1883	1.8379					1	3.86328		1	4.44249
						122	0.5838	0.7867	0.430339			0.5838	0.7867					12	5.47496		12	5.74232
						123	0.8439	0.7791	-0.115264			0.8439	0.7791					9	5.46344		9	6.73518
						124	0.9601	1.3577	0.499908			0.9601	1.3577					1	3.98297		1	3.82102
						125	0.5661	0.8206	0.535622			0.5661	0.8206					1	4.93181		1	4.5376
						126	1.1865	1.3698	0.207253			1.1865	1.3698					1	5.02		1	4.55129
						127	1.807	2.042	0.176386			1.807	2.042					6	5.00656		6	6.53018
						128	2.4769	2.6651	0.105654			2.4769	2.6651					1	4.89963		1	4.68403
						129	0.374	0.5261	0.492299			0.374	0.5261					12	4.89963		12	4.68403
						130	0.889	1.045	0.233248			0.889	1.045					1	4.67778		1	3.52143
						131	0.598	0.9345	0.644049			0.598	0.9345					1	4.54516		1	3.74715
						132	0.3381	0.5476	0.695672			0.3381	0.5476					11	4.31069		11	5.00393
						133	0.4203	0.7356	0.807502			0.4203	0.7356					8	6.14691		8	7.55129
						134	1.2053	1.4388	0.255474			1.2053	1.4388					10	6.08302		10	5.46344
						135	1.1119	1.4503	0.383324			1.1119	1.4503					1	3.30803		1	3.36754
						136	0.5271	0.7787	0.562991			0.5271	0.7787					3	5.47496		3	4.61618
						137	0.3774	0.7091	0.909895			0.3774	0.7091					10	5.08991		10	5.45967
						138	2.15	2.2276	0.0511535			2.15	2.2276					2	4.94692		2	5.22475
						139	2.7233	2.9178	0.0995251			2.7233	2.9178					1	4.53018		1	4.79048
						140	0.4825	0.6289	0.382302			0.4825	0.6289					1	4.07469		1	4.08249
						141	3.5939	4.0575	0.175041			3.5939	4.0575					1	3.86328		1	3.70997
						142	1.4123	1.9327	0.452571			1.4123	1.9327					1	3.50585		1	4.57675
						143	0.7262	1.2625	0.797845			0.7262	1.2625					8	5.46344		8	5.39362
						144	0.6018	0.8246	0.45441			0.6018	0.8246					1	4.67778		1	4.72584
						145	0.9295	1.4297	0.621186			0.9295	1.4297					1	4.16431		1	5.09909
						146	2.4147	2.5965	0.104724			2.4147	2.5965					1	3.55596		1	4.16685
						147	1.1839	1.9797	0.741735			1.1839	1.9797					15	5.01055		15	4.42829
						148	1.0977	1.2969	0.240583			1.0977	1.2969					1	3.28067		1	3.68613
						149	0.9804	1.5268	0.639069			0.9804	1.5268					2	5.43771		2	5.72584
						150	2.1889	2.784	0.346953			2.1889	2.784					1	4.92445		1	4.43652
						151	0.6921	1.6085	1.21666			0.6921	1.6085					1	4.25259		1	3.39041
						152	1.159	1.5141	0.38558			1.159	1.5141					1	3.93554		1	4.27819
						153	1.1957	1.5172	0.343556			1.1957	1.5172					2	4.75203		2	3.9393
						154	1.3111	1.5035	0.197547			1.3111	1.5035					7	4.47108		7	4.90658
						155	0.6676	0.7821	0.228369			0.6676	0.7821					1	4.28067		1	4.54516
						156	1.1835	1.3357	0.174536			1.1835	1.3357					4	4.61439		4	4.21681
						157	0.8124	1.2021	0.565295			0.8124	1.2021					2	3.87615		2	4.15058
						158	0.6908	0.9125	0.401556			0.6908	0.9125					1	3.88606		1	4
						159	1.2485	1.4565	0.22231			1.2485	1.4565					18	4.67366		18	3.77989
						160	0.8629	1.2004	0.47625			0.8629	1.2004					1	4.46344		1	3.85387
						161	0.4139	0.5555	0.424505			0.4139	0.5555					1	3.46344		1	3.87943
						162	0.8143	1.0307	0.339992			0.8143	1.0307					5	5.04287		5	6.29073
						163	1.6098	1.9939	0.308712			1.6098	1.9939					3	5.11182		3	4.02457
						164	0.6123	1.0193	0.735268			0.6123	1.0193					1	4.70333		1	4.73993
						165	0.9521	1.3966	0.552734			0.9521	1.3966					1	3.98716		1	3.47625
						166	1.1985	1.8269	0.608168			1.1985	1.8269					1	5.8041		1	6.91364
						167	1.6986	2.0271	0.255071			1.6986	2.0271					1	4.05899		1	2.91364
						168	1.1943	1.4433	0.273206			1.1943	1.4433					7	4.77469		7	4.27409
						169	2.4252	2.7958	0.205157			2.4252	2.7958					6	4.46092		6	4.01412
						170	1.5234	2.0008	0.393282			1.5234	2.0008					1	3.05257		1	3.9393
						171	1.385	1.5389	0.152014			1.385	1.5389					17	6.14691		17	7.55129
						172	2.2691	2.7722	0.288911			2.2691	2.7722					9	5.40671		9	4.89963
						173	2.5743	2.8923	0.168037			2.5743	2.8923					1	3.91009		1	3.67162
						174	1.3648	2.0744	0.604005			1.3648	2.0744					19	5.46344		19	6.95861
						175	1.4571	2.0394	0.485045			1.4571	2.0394					8	4.58838		8	5.80134
						176	0.3366	0.5401	0.682191			0.3366	0.5401					1	4.39577		1	4.67162
						177	4.0052	4.1339	0.0456292			4.0052	4.1339					1	4.36856		1	3.62709
						178	0.5604	0.6327	0.175065			0.5604	0.6327					1	3.98716		1	3.42946
						179	0.6272	0.9144	0.5439			0.6272	0.9144					9	5.04964		9	4.54212
						180	0.9522	1.2633	0.407861			0.9522	1.2633					1	5.46344		1	5.39362
						181	2.9923	3.069	0.0365138			2.9923	3.069					2	3.74473		2	3.37469
						182	0.8493	0.9923	0.224502			0.8493	0.9923					6	4.84164		6	5.14691
						183	0.4524	0.8959	0.985739			0.4524	0.8959					25	6.73283		25	7.07366
						184	0.3877	0.5425	0.484682			0.3877	0.5425					1	4.68403		1	3.93554
						185	0.2925	0.4916	0.749048			0.2925	0.4916					1	4.35262		1	3.92812
						186	2.086	2.2813	0.129117			2.086	2.2813					1	4.2233		1	4.92812
						187	0.3877	0.5023	0.373609			0.3877	0.5023					1	4.06753		1	3.56864
						188	0.5578	1.0018	0.844775			0.5578	1.0018					1	3.95468		1	3.62525
						189	0.6292	0.8396	0.416183			0.6292	0.8396					9	4.73283		9	3.97062
						190	0.6008	1.0871	0.855528			0.6008	1.0871					1	3.56543		1	3.72354
						191	3.0422	3.0946	0.0246379			3.0422	3.0946					19	4.34969		19	4.23882
						192	1.7071	2.2633	0.40688			1.7071	2.2633					2	4.5391		2	3.79048
						193	0.7321	1.0116	0.466526			0.7321	1.0116					4	4.37366		4	4.30452
						194	0.932	1.1402	0.290885			0.932	1.1402					1	4.35952		1	4.22988
						195	0.5571	0.6489	0.22006			0.5571	0.6489					1	4.17914		1	4.5986
						196	0.5357	0.6463	0.270779			0.5357	0.6463					9	4.2644		9	4.72125
						197	0.6753	0.8803	0.382467			0.6753	0.8803					13	5.46344		13	6.73518
						198	0.5939	0.9115	0.618023			0.5939	0.9115					3	4.06449		3	5.15739
						199	0.9039	1.3584	0.587673			0.9039	1.3584					1	3.25104		1	3.42251
						200	0.4978	0.714	0.520358			0.4978	0.714					1	2.93181		1	2.79588
						201	1.7871	1.8083	0.0170137			1.7871	1.8083					4	5.86646		4	5.12726
						202	1.0713	1.4966	0.482326			1.0713	1.4966					3	4.56864		3	4.14267
						203	1.9796	2.2989	0.215735			1.9796	2.2989					1	4.16178		1	4.3279
						204	3.1371	3.4734	0.146917			3.1371	3.4734					4	4.39903		4	3.90658
						205	0.7209	1.3699	0.9262			0.7209	1.3699					3	4.78516		3	5.05651
						206	0.462	0.5673	0.296219			0.462	0.5673					6	4.4389		6	5.03953
						207	0.4737	0.8502	0.843829			0.4737	0.8502					1	6.61798		1	5.14691
						208	0.4702	0.7553	0.683775			0.4702	0.7553					6	4.55752		6	4.65758
						209	0.3669	0.7657	1.06139			0.3669	0.7657					5	4		5	4.25885
						210	1.7697	1.9111	0.110898			1.7697	1.9111					1	3.27084		1	2.63451
						211	0.4647	0.7594	0.70856			0.4647	0.7594					1	4.7986		1	4.16877
						212	2.1501	2.8206	0.391598			2.1501	2.8206					1	4.28067		1	4.17005
						213	0.8812	0.8718	-0.0154723			0.8812	0.8718					1	4.16941		1	3.57675
						214	0.8328	1.1231	0.431444			0.8328	1.1231					6	4.83565		6	6.58838
						215	0.8052	0.8644	0.102352			0.8052	0.8644					14	6.14691		14	7.81248
						216	0.6801	0.7611	0.162339			0.6801	0.7611					1	3.12843		1	4.1261
						217	0.6245	0.9804	0.650669			0.6245	0.9804					1	5.6517		1	4.25885
						218	1.3665	1.5741	0.204042			1.3665	1.5741					1	3.71444		1	3.3098
						219	1.1347	1.1897	0.0682869			1.1347	1.1897					1	3.27901		1	3.57025
						220	1.445	1.5997	0.146732			1.445	1.5997					2	4.14267		2	4.63451
						221	0.9035	1.2689	0.489982			0.9035	1.2689					14	6.14691		14	7.25026
						222	1.1164	1.0351	-0.109084			1.1164	1.0351					1	3.4168		1	0
						223	1.4497	1.5128	0.0614669			1.4497	1.5128					1	0		1	3.38616
						224	1.6928	1.9048	0.170228			1.6928	1.9048					6	5.02		6	4.29757
						225	1.6069	1.6808	0.0648679			1.6069	1.6808					1	4.45469		1	3.83863
						226	1.9129	1.8518	-0.0468332			1.9129	1.8518					1	4.44612		1	5.04431
						227	2.652	3.0202	0.187563			2.652	3.0202					1	6.49894		1	6.01189
						228	0.6244	0.7873	0.334443			0.6244	0.7873					1	3.83863		1	3.90658
						229	1.1136	1.2625	0.181052			1.1136	1.2625					1	4.39903		1	3.37469
						230	0.5767	0.6608	0.196393			0.5767	0.6608					1	4.29328		1	4.09637
						231	0.9886	1.0424	0.0764502			0.9886	1.0424					1	3.61798		1	3.61439
						232	0.8319	0.7518	-0.146061			0.8319	0.7518					1	3.46597		1	3.07988
						233	1.1127	1.501	0.431859			1.1127	1.501					1	4.15304		1	3.91721
						234	2.7072	2.6634	-0.0235324			2.7072	2.6634					1	4.38405		1	3.92082
						235	0.9694	1.057	0.124811			0.9694	1.057					4	4.04576		4	5.12148
						236	1.6136	1.8951	0.231991			1.6136	1.8951					3	4.37263		3	3.98297
						237	1.3482	1.5182	0.171327			1.3482	1.5182					4	4.98716		4	4.67985
						238	1.7776	2.0457	0.202664			1.7776	2.0457					8	4.39903		8	4.9431
						239	2.7271	2.8051	0.0406846			2.7271	2.8051					6	4.52143		6	4.15802
						240	1.3346	1.5768	0.240592			1.3346	1.5768					1	3.767		1	4.43297
						241	0.7956	1.0122	0.347379			0.7956	1.0122					3	3.93554		3	4.11182
						242	0.712	1.2415	0.802135			0.712	1.2415					1	4.71897		1	4.92082
						243	0.9084	1.4258	0.650372			0.9084	1.4258					1	4.20412		1	4.22257
						244	1.7672	2.2505	0.34878			1.7672	2.2505					1	3.6925		1	3.61083
						245	1.6382	1.8126	0.145949			1.6382	1.8126					1	3.65956		1	3.98297
						246	0.278	0.4986	0.842798			0.278	0.4986					1	3.45593		1	3.62709
						247	0.281	0.5848	1.05737			0.281	0.5848					1	4.78516		1	5.33819
						248	1.4462	1.365	-0.0833661			1.4462	1.365					3	5.11182		3	4.19928
						249	1.1885	1.177	-0.0140276			1.1885	1.177					1	3.39794		1	3.79048
						250	0.6801	0.8519	0.324937			0.6801	0.8519					1	5.17263		1	4.59346
						251	1.0487	1.479	0.49602			1.0487	1.479					9	5.1798		9	6.04335
						252	1.4211	1.5698	0.143573			1.4211	1.5698					1	4.83565		1	6.82102
						253	0.6068	0.6532	0.106304			0.6068	0.6532					7	4.24872		7	5.12148
						254	0.5123	0.7147	0.480349			0.5123	0.7147					4	3.31158		4	3.79317
						255	0.611	0.6529	0.0956897			0.611	0.6529					12	5.54212		12	5.34775
						256	0.8244	0.7361	-0.163443			0.8244	0.7361					2	3.21681		2	3.39254
						257	1.2184	1.2301	0.0137878			1.2184	1.2301					2	4.58336		2	4.70333
						258	0.2987	0.4283	0.519924			0.2987	0.4283					1	3.95468		1	3.82102
						259	0.258	0.6221	1.26978			0.258	0.6221					1	4.28735		1	3.66354
						260	0.8871	0.697	-0.347938			0.8871	0.697					10	4.11862		10	4.69465
						261	0.1721	0.5189	1.59221			0.1721	0.5189					1	3.96658		1	4.04672
						262	0.519	0.5031	-0.0448893			0.519	0.5031					15	5.02641		15	5.81816
						263	0.3927	0.7122	0.858855			0.3927	0.7122					1	3.50169		1	4.06148
						264	0.3845	0.5496	0.515398			0.3845	0.5496					1	4.42829		1	5.14691
						265	0.5168	1.3299	1.36364			0.5168	1.3299					8	3.91721		8	3.77211
						266	0.2838	0.5301	0.90139			0.2838	0.5301					2	3.44249		2	3.98297
						267	0.3658	0.5196	0.506346			0.3658	0.5196					1	3.68613		1	4.10568
						268	0.5818	1.0445	0.844217			0.5818	1.0445					1	3.09366		1	4.05355
						269	1.4187	2.1378	0.591557			1.4187	2.1378					1	4.00261		1	3.86646
						270	0.3997	0.5579	0.481089			0.3997	0.5579					1	3.96257		1	3.98716
						271	1.4566	1.6827	0.208173			1.4566	1.6827					1	3.91721		1	3.73993
						272	0.4354	0.7826	0.845934			0.4354	0.7826					1	4.1831		1	3.68825
						273	1.5301	1.5821	0.0482148			1.5301	1.5821					1	4.29328		1	4.09637
						274	2.8695	2.8342	-0.0178578			2.8695	2.8342					1	3.39794		1	5.72816
						275	2.0748	2.0527	-0.0154495			2.0748	2.0527					13	6.14691		13	7.81248
						276	2.7454	2.8889	0.0735039			2.7454	2.8889					1	4.93181		1	3.98297
						277	1.2939	1.8584	0.522335			1.2939	1.8584					14	3.97881		14	4.15989
						278	1.3443	1.549	0.204482			1.3443	1.549					1	3.62525		1	3.66555
						279	1.3608	2.0524	0.592857			1.3608	2.0524					1	3.55284		1	4.10403
						280	0.9663	1.1954	0.30695			0.9663	1.1954					22	5.73993		22	4.10902
						281	0.7188	1.0218	0.507451			0.7188	1.0218					1	4.81248		1	4.97062
						282	0.885	1.1075	0.323557			0.885	1.1075					12	4.75696		12	4.67985
						283	1.2295	1.4409	0.228898			1.2295	1.4409					3	4.24872		3	4.6968
						284	1.5972	1.8406	0.204631			1.5972	1.8406					1	3.13727		1	3.09098
						285	0.7727	0.6822	-0.179714			0.7727	0.6822					1	4.85387		1	4.64397
						286	0.626	0.8442	0.431422			0.626	0.8442					6	4.61083		6	4.9431
						287	0.6322	0.776	0.295676			0.6322	0.776					1	4.23882		1	4.6216
						288	1.7495	1.9758	0.175494			1.7495	1.9758					1	4.011		1	3.11634
						289	0.7439	0.6617	-0.168931			0.7439	0.6617					1	4.98716		1	3.96658
						290	1.105	1.3486	0.287416			1.105	1.3486					4	4.16941		4	3.84164
						291	1.4428	1.6859	0.224648			1.4428	1.6859					1	4.12494		1	4.03152
						292	2.0546	2.0838	0.0203593			2.0546	2.0838					2	4.14026		2	4.11634
						293	1.2554	1.2833	0.0317114			1.2554	1.2833					1	4.15864		1	3.59176
						294	0.546	0.5356	-0.027745			0.546	0.5356					1	4.43063		1	4.12901
						295	0.5759	0.5502	-0.0658622			0.5759	0.5502					1	4.29757		1	3.5391
						296	1.4922	1.4231	-0.0684039			1.4922	1.4231					1	3.81816		1	3.80967
						297	2.9954	3.003	0.0036558			2.9954	3.003					4	4.49894		4	4.5376
						298	0.6271	0.9246	0.560134			0.6271	0.9246					2	4.97881		2	4.39362
						299	0.5965	0.5778	-0.0459519			0.5965	0.5778					1	3.78516		1	4.17587
						300	0.3774	0.484	0.358913			0.3774	0.484					17	4.29073		17	4.6216
						301	1.5608	1.8224	0.223554			1.5608	1.8224					1	4.04721		1	3.72584
						302	1.3152	1.3398	0.0267355			1.3152	1.3398					1	4.20901		1	3.09366
						303	1.9827	2.0263	0.0313814			1.9827	2.0263					1	4.20412		1	4.82974
						304	0.8913	1.0946	0.296421			0.8913	1.0946					1	4.22988		1	3.97062
						305	0.861	1.2618	0.551398			0.861	1.2618					1	3.63827		1	3.78516
						306	1.5242	1.7533	0.202021			1.5242	1.7533					1	3.97062		1	4.61798
						307	0.6606	0.8659	0.390423			0.6606	0.8659					1	3.86012		1	4.37882
						308	0.6076	1.0512	0.790843			0.6076	1.0512					1	3.32239		1	3.41454
						309	0.4782	0.6368	0.413226			0.4782	0.6368					13	5.46344		13	5.39362
						310	0.7688	0.959	0.318922			0.7688	0.959					1	5.4168		1	4.87615
						311	1.1679	1.6647	0.511345			1.1679	1.6647					1	3.41341		1	3.23807
						312	0.7203	0.9888	0.457081			0.7203	0.9888					1	2.96257		1	3.16304
						313	1.6515	1.9994	0.27579			1.6515	1.9994					1	4.00922		1	4.31426
						314	1.4162	1.7317	0.290164			1.4162	1.7317					6	3.97469		6	3.64782
						315	0.7931	1.3443	0.76128			0.7931	1.3443					6	3.6073		6	3.55752
						316	1.3111	1.5528	0.244094			1.3111	1.5528					5	5.46344		5	5.39362
						317	0.6854	1.1735	0.7758			0.6854	1.1735					1	4.31515		1	4.451
						318	2.5029	2.6103	0.060615			2.5029	2.6103					1	3.8729		1	3.93181
						319	2.0176	2.451	0.28073			2.0176	2.451					2	4.63827		2	3.6038
						320	1.1919	1.9534	0.712724			1.1919	1.9534					16	4.34969		16	6.25259
						321	1.2386	2.3385	0.916873			1.2386	2.3385					2	3.78781		2	3.43533
						322	1.9086	2.3563	0.304008			1.9086	2.3563					1	3.5391		1	3.85699
						323	1.1642	1.5909	0.450504			1.1642	1.5909					1	5.46344		1	6.73518
						324	1.9544	2.2829	0.224142			1.9544	2.2829					8	5.46344		8	5.39362
						325	1.7694	2.2137	0.323199			1.7694	2.2137					1	4.68403		1	4.09151
						326	2.3171	2.5887	0.159907			2.3171	2.5887					1	4.06753		1	3.80688
						327	0.541	1.4495	1.42185			0.541	1.4495					1	3.24949		1	3.32883
						328	2.1133	2.4461	0.210986			2.1133	2.4461					1	3.37779		1	3.50724
						329	1.0149	1.3104	0.36867			1.0149	1.3104					2	5.10347		2	5.61979
						330	1.4562	2.2824	0.648343			1.4562	2.2824					1	4.25259		1	4.85699
						331	1.6293	2.2669	0.476468			1.6293	2.2669					2	3.97881		2	3.84164
						332	1.2803	1.9962	0.640774			1.2803	1.9962					1	3.78781		1	4.29073
						333	1.2338	2.0313	0.719295			1.2338	2.0313					1	3.73518		1	3.11407
						334	1.0158	1.5987	0.654283			1.0158	1.5987					1	3.34969		1	3.30803
						335	1.4163	2.0352	0.523044									1	3.66959		1	3.54516
						336	0.5357	0.3091	-0.793352									7	5.81816		7	4.1891
						337	0.7327	0.8466	0.208458									9	5.18376		9	3.70774
						338	0.712	0.3258	-1.12789									1	3.55284		1	5.20273
						339	0.7471	0.7998	0.0983379									1	3.51428		1	3.82102
						340	0.9144	0.3254	-1.49061									1	4.52871		1	4.31158
						341	0.6312	0.2381	-1.40653									4	3.80134		4	4.42829
						342	0.8344	0.2099	-1.99104									1	3.64207		1	3.32422
						343	1.0943	0.823	-0.411044									1	3.27084		1	4.03953
						344	0.5845	0.3933	-0.571573									2	2.9914		2	2.76195
						345	0.4288	0.2129	-1.01013									1	3.85078		1	3.64016
						346	0.469	0.3982	-0.236095									1	3.12552		1	3.18842
						347	0.1911	0.241	0.334705									1	2.83863		1	2.9914
						348	0.5925	0.4823	-0.296884									6	6.22113		6	6.39577
						349	1.0344	0.4795	-1.10919									1	3.56543		1	3.53165
						350	0.8609	0.4327	-0.992479									1	3.45593		1	4.34486
						351	1.0926	0.9789	-0.158532									1	4.22185		1	3.68613
						352	0.4514	0.2821	-0.6782									1	4.17783		1	4.18111
						353	2.2646	2.3826	0.0732805									1	3.3279		1	3.1152
						354	0.4409	0.3908	-0.174021									1	5.04964		1	4.96257
						355	1.4696	1.4927	0.0225007									1	3.34294		1	3.48812
						356	2.0525	2.1271	0.0515056									4	4.37366		4	4.30452
						357	2.1897	2.1362	-0.0356865									1	3.68825		1	3.4908
						358	2.574	2.52	-0.0305883									1	3.51713		1	3.07624
						359	2.9353	2.7195	-0.110167									1	4.52871		1	4.66555
						360	0.9662	0.9267	-0.0602195									1	3.80134		1	4.12726
						361	2.0043	1.7375	-0.206085									1	3.22988		1	3.50864
						362	0.6926	0.41	-0.756398									1	3.40782		1	3.85699
						363	2.055	1.8681	-0.137567									1	4.86967		1	4.38934
						364	0.8098	0.5994	-0.434047									1	4.66354		1	3.82681
						365	0.3343	0.2163	-0.62811									1	4.47366		1	3.55284
						366	0.5439	0.5207	-0.062889									1	4.27246		1	4.6216
						367	0.6633	0.4662	-0.508713									1	3.57349		1	3.89279
						368	0.9631	0.4001	-1.26732									1	4.39903		1	3.36251
						369	0.4231	0.2862	-0.563975									2	6.34775		2	6.31069
						370	1.1102	0.707	-0.651037									1	4.39254		1	4.451
						371	1.0447	0.5929	-0.817228									1	5.46344		1	6.73518
						372	1.2648	1.5109	0.256499									18	4.35262		18	4.32239
						373	2.6338	2.9662	0.17147									1	4.98716		1	4.63451
						374	0.4425	0.2773	-0.67423									1	3.88941		1	3.89279
						375	2.1792	2.1305	-0.0326066									1	3.10182		1	3.07624
						376	1.0222	0.7104	-0.524974									1	4.59688		1	4.05899
						377	1.1349	0.9876	-0.200566									1	4.25727		1	3.55596
						378	0.4802	0.3167	-0.600519									1	3.64589		1	4.05159
						379	0.6968	0.3716	-0.906994									1	4.9393		1	3.78516
						380	1.0015	1.1764	0.232216									1	4.5157		1	5.93554
						381	0.3442	0.2127	-0.694427									1	4.00261		1	3.63827
						382	0.9088	0.4947	-0.877409									1	3.95078		1	4.17393
						383	0.5725	0.2938	-0.962441									2	5.55129		2	5.77728
						384	0.416	0.344	-0.274175									2	3.34969		2	3.82974
						385	0.751	0.3039	-1.30522									1	4.4023		1	4.29757
																		1	3.52143		1	3.04144
																		1	4.72584		1	4.50864
																		3	4.61083		3	5.13966
																		1	4.48678		1	5.36452
																		1	3.85078		1	3.42946
																		1	2.96658		1	3.73755
																		3	5.46344		3	6.73518
																		2	4.84164		2	5.14691
																		4	4.55752		4	3.97469
																		1	4.43771		1	4.26841
																		1	5.44977		1	5.45346
																		3	5.4168		3	4.73049
																		1	4.93554		1	4.74232
																		7	4.83863		7	4.69897
																		1	4.36452		1	4.68825
																		1	3.81816		1	3.44733
																		1	4.03905		1	3.94692
																		1	3.73283		1	3.73049
																		1	3.37263		1	3.67778
																		1	3.09963		1	2.76955
																		1	3.03058		1	3.59176
																		1	4.16941		1	3.74232
																		1	3.64589		1	3.5784
																		3	4.61083		3	3.67778
																		6	4.96257		6	4.83863
																		1	4.48678		1	5.5544
																		1	3.48149		1	3.80967
																		2	3.21681		2	3.40671
																		1	3.48149		1	3.73518
																		1	3.4698		1	3.22548
																		1	3.41117		1	3.13906
																		2	4.81248		2	4.46597
																		1	4.22621		1	3.86646
																		7	6.22113		7	6.19928
																		1	4.30364		1	4.78781
																		1	4.08566		1	4.43297
																		1	4.44612		1	3.90309
																		2	3.29671		2	3.88273
																		1	4.23359		1	3.92812
																		2	3.63827		2	3.45469
																		8	5.11976		8	4.2636
																		1	3.77989		1	3.20066
																		1	3.56543		1	3.75203
																		3	4.04576		3	5.12148
																		2	4.02595		2	3.92082
																		1	4.03905		1	3.73755
																		1	3.74958		1	3.4908
																		1	4.08991		1	3.32883
																		1	4.37366		1	3.37882
																		1	4.27572		1	3.47756
																		7	5.46344		7	6.73518
																		1	4.05899		1	3.51286
																		1	4.57025		1	4.59346
																		1	3.01278		1	3.56225
																		1	4.83863		1	4.39362
																		1	3.44733		1	2.98297
																		1	3.82391		1	3.75945
																		1	4.93181		1	5.06298
																		1	5.21753		1	5.13966
																		1	3.55129		1	3.42946
																		1	4.92445		1	3.99568
																		1	3.77211		1	3.50446
																		1	4.28735		1	3.66354
																		3	3.69897		3	3.79048
																		4	5.46344		4	6.73518
																		1	4.61439		1	4.35556
																		1	3.41117		1	3.59688
																		1	3.37366		1	3.92445
																		1	6.49894		1	5.90309
																		1	3.51145		1	3.71897
																		1	4.63078		1	4.34969
																		1	3.61618		1	4.14267
																		1	3.81248		1	3.75203
																		1	4.60033		1	4.79048
																		1	3.58838		1	3.10568
																		1	4.34872		1	3.91364
																		1	4.07469		1	4.4168
																		1	4.82681		1	4.05899
																		1	4.27246		1	3.82681
																		13	6.14691		13	7.81248
																		1	3.21896		1	3.4908
																		1	4.07469		1	3.88941
																		1	4.05651		1	4.04964
																		1	3.44491		1	3.5376
																		1	2.96257		1	3.30803
																		1	4.00833		1	3.90309
																		1	4.83863		1	4.77469
																		1	3.65365		1	4.22988
																		1	5.13194		1	4.65956
																		1	3.67572		1	3.83863
																		1	3.46218		1	3.45842
																		1	3.16304		1	3.28567
																		1	3.01863		1	3.74232
																		1	3.75945		1	4.72354
																		1	3.36653		1	3.46092
																		1	2.94692		1	3.42366
																		1	4.38091		1	3.57675
																		1	3.68825		1	3.82391
																		1	3.81531		1	4.5157
																		1	3.19246		1	4.16685
																		1	4.59688		1	3.78781
																		1	3.7167		1	3.37572
																		1	4.17653		1	4.14935
																		1	3.93181		1	3.33819
																		1	3.65758		1	4.23582
																		1	3.05257		1	3.64782
																		1	3.47366		1	2.87615
																		1	4.52143		1	4.03953
																		6	4.17914		6	4.45717
																		1	3.3098		1	3.79588
																		1	2.79317		1	3.88941
																		1	4.28819		1	3.55596
																		1	3.8729		1	3.36653
																		2	3.35754		2	3.22185
																		1	3.51999		1	3.26201
																		1	2.79048		1	3.91009
																		1	3.8729		1	3.5986
																		1	4.98716		1	4.30364
																		1	3.83565		1	2.87615
																		1	3.55284		1	5.20273
																		1	3.38405		1	3.75449
																		1	2.89279		1	2.81816
																		1	3.12843		1	4.1261
																		1	4.31876		1	3.64016
																		1	4.01863		1	3.6216
																		1	3.82391		1	3.75945
																		1	3.22841		1	3.08092
																		2	3.18776		2	3.0752
																		1	3.02872		1	3.63451
																		1	3.24413		1	2.99568
																		1	4.2426		1	4.05899
																		1	4.77989		1	4.46471
																		1	2.90309		1	2.85699
																		1	3.9393		1	3.22548
																		1	3.09151		1	3.63451
																		1	4.29073		1	3.91364
																		1	3.77989		1	3.11407
																		1	3.84164		1	3.55284
																		1	2.82391		1	2.82391
																		3	3.58004		3	3.3279
																		1	3.10624		1	3.50307
																		1	4.67985		1	5.24336
																		2	3.73518		2	4.22768
																		1	4.25727		1	3.63451
																		1	3.31336		1	3.7167
																		5	4.00833		5	3.39577
																		1	3.95468		1	4.30452
																		2	3.58004		2	4.05899
																		1	4.81248		1	4.46597
																		1	3.56225		1	4.15428
																		1	4.52871		1	4.31158
																		1	4.53611		1	3.44733
																		1	4.50307		1	4.13727
																		1	4.93554		1	4.36051
																		1	3.44009		1	3.08355
																		1	3.38934		1	3.06098
																		1	3.56225		1	3.8729
																		1	4.51004		1	4.04383
																		1	3.94692		1	4.78516
																		2	2.86012		2	2.86328
																		1	2.77211		1	3.42481
																		1	4.47366		1	3.88941
																		1	2.9393		1	3.65956
																		1	3.12494		1	3.09583
																		1	3.37779		1	3.60206
																		1	3.18642		1	4.83268
																		1	2.86967		1	3.58004
																		1	2.89279		1	2.77989
																		1	3.32975		1	3.4908
																		1	4.25727		1	3.82974
																		1	4.55129		1	4.93181
																		1	2.82974		1	3.39469
																		1	3.7167		1	3.97469
																		1	3.94692		1	4.383
																		1	4.20412		1	4.82974
																		1	3.53018		1	4.06956
																		8	5.46344		8	6.95861
																		1	3.24949		1	3.37572
																		2	3.18642		2	3.88273
																		1	3.1549		1	4.47625
																		1	3.28483		1	4.16685
																		1	3.02365		1	2.72584
																		1	4.02136		1	3.70115
																		1	3.4023		1	3.62893
																		1	3.24795		1	3.07624
																		1	3.65365		1	3.79588
																		1	0		1	3.05502
																		1	3.56864		1	3.83268
																		1	4.05651		1	3.61618
																		1	3.43771		1	2.69897
																		1	2.95468		1	3.66354
																		3	4.08092		3	4.40894
																		1	3.80688		1	5.5817
																		4	5.73993		4	4.60555
																		1	3.37675		1	4.05159
																		1	3.93181		1	3.56864
																		1	3.65758		1	3.72816
																		1	3.63451		1	3.44249
																		1	3.32514		1	3.7167
																		1	4.68613		1	3.72816
																		1	3.07212		1	2.82681
																		1	4.22548		1	5.1707
																		1	4.48017		1	3.7122
																		1	4.04721		1	3.81248
																		1	5.03858		1	3.42597
																		1	3.66354		1	2.92812
																		1	3.41005		1	3.98297
																		1	3.18111		1	2.98297
																		1	3.01457		1	3.34775
																		1	3.0348		1	3.82102
																		1	3.1296		1	3.01547
																		1	4.03763		1	3.56543
																		1	3.43533		1	4.63078
																		1	3.77469		1	3.49757
																		2	3.60906		2	2.62709
																		1	5.69465		1	6.057
																		1	3.31605		1	3.67778
																		1	3.28988		1	3.08725
																		1	3.25727		1	0
																		1	3.76955		1	4.05899
																		1	3.32975		1	3.4908
																		1	3.36653		1	3.8041
																		1	3.68825		1	3.4908
																		1	3.88606		1	3.55596
																		1	3.26201		1	3.37469
																		1	3.95468		1	4.01412
																		1	3.32975		1	3.4908
																		1	3.12843		1	3.17914
																		3	4.58336		3	3.89279
																		1	3.79588		1	4.05899
																		1	3.19382		1	3.16558
																		1	3.00087		1	3.34104
																		1	2.97062		1	3.53313
																		1	4.02595		1	4.20551
																		1	3.80967		1	3.11295
																		1	2.79317		1	3.37986
																		1	3.77469		1	3.32057
																		1	4.04721		1	3.87615
																		1	3.91364		1	3.81531
																		1	3.52578		1	2.71444
																		2	3.20066		2	3.54668
																		1	3.86646		1	4.50307
																		1	3.4698		1	3.37469
																		1	3.33442		1	3.64016
																		1	3.28988		1	2.87943
																		1	3.04818		1	3.16749
																		1	3.5867		1	3.73755
																		1	3.02872		1	3.4908
																		1	3.63451		1	4.23732
																		1	3.91009		1	3.04144
																		1	4.011		1	3.25727
																		2	3.32975		2	3.4908
																		1	3.92812		1	3.4908
																		1	3.39794		1	0
																		1	3.54061		1	3.04287
																		1	4.22988		1	3.79317
																		1	3.7986		1	3.16749
																		1	3.68825		1	3.4908
																		1	3.09691		1	3.08991
																		1	2.81816		1	2.77211
																		1	4.00833		1	4.42597
																		1	3.83863		1	3.29585
																		1	3.45842		1	3.42946
																		1	3.34294		1	3.63451
																		1	2.95861		1	3.15802
																		2	5.01773		2	4.86328
																		1	3.4168		1	0
																		1	3.82974		1	4.35556
																		1	3.3098		1	3.09854
																		1	3.91721		1	3.32883
																		1	3.49894		1	2.66354
																		1	3.39794		1	0
																		1	3.66354		1	3.62342
																		1	2.89963		1	3.54668
																		1	2.73518		1	0
																		1	3.27327		1	2.80688
																		1	3.36653		1	0
																		1	3.41908		1	3.02091
																		1	4.50307		1	3.99568
																		1	2.96658		1	0
																		1	3.32514		1	3.30539
																		1	2.82974		1	4.011
																		1	3.68825		1	3.4908
																		1	3.14327		1	4.12263
																		1	3.24033		1	3.56703
																		1	0		1	0
																		1	3.51428		1	2.84164
																		1	2.95861		1	4.64589
																		1	3.32975		1	3.4908
																		1	3.40782		1	3.88941
																		1	3.10902		1	3.64782
																		1	3.41005		1	3.49757
																		1	3.4023		1	4.03621
																		1	3.93181		1	3.98297
																		1	3.40012		1	3.20204
																		1	4.14509		1	3.84164
																		1	3.81816		1	3.46218
																		1	2.90309		1	2.97062
																		1	0		1	0
																		1	0		1	0
																		1	0		1	0

## Sheet: Figure 3
Fig 3a				Fig 3b				Fig 3c				Fig 3d				Fig 3e				Fig 3f				Fig 3g
	non-parasitoid	parasitoid			non-parasitoid	parasitoid			non-parasitoid	parasitoid			non-parasitoid	parasitoid			non-parasitoid	parasitoid			non-parasitoid	parasitoid			The tree newick file and iTOL annotation files are publicly available on FigShare (https://doi.org/10.6084/m9.figshare.21545598.v1)
	15	28			2	24			50	16.6667			7.5	1.16667		genus-specific	39.6694	62.7586		gene-specific	30.1663	23.7624
	10	12			3	8			33.3333	12.5			3.33333	1.125		family-specific	4.95868	17.931		genus-specific	0.950119	0
	24	21			4	14			25	7.14286			5.5	1.35714		order-specific	48.7603	13.7931		family-specific	14.7268	0
	1	22			1	13			0	15.3846			1	1.23077		others	6.61157	5.51724		order-specific	15.4394	12.8713
	20	10			5	6			20	16.6667			4	1.16667						others	38.7173	63.3663
	6	20			5	14			0	14.2857			1	1.14286
	15	36			3	14			33.3333	7.14286			5	2.35714
	11	19			5	14			20	0			2	1
	18	26			3	5			33.3333	40			6	5.2
	5	11			5	3			0	33.3333			1	3.66667
	6	17			3	4			33.3333	50			1.66667	4.25
	13	33			2	26			50	7.69231			6.5	1.23077
	9				2				50				4.5
	6				2				50				3
	6				3				33.3333				2
	30				17				11.7647				1.76471
	8				2				50				4
	4				2				50				2
	7				1				100				7
	14				1				100				14
	36				5				40				7
	15				2				50				7.5
	18				2				50				9
	17				6				33.3333				2.83333
	7				2				50				3.5
	15				3				33.3333				5
	6				2				50				3
	20				2				50				10
	8				2				50				4
	14				2				50				7
	15				3				33.3333				5
	16				4				25				4
	25				1				100				25
	4				4				0				1
	18				2				50				9
	9				2				50				4.5
	10				2				100				5
	18				2				50				9
	10				2				50				5

## Sheet: Figure 4
Fig 4b															Fig 4c
		PBS6	PBS24	PBS48	EC6	EC24	EC48	ML6	ML24	ML48	BB6	BB24	BB48				embryo	larva	pupa-FM	pupa-M	adult-FM	adult-M	ovary	VG	Larval_SG	Carcass
	X1	-1.68728	-0.782789	0.00864948	-0.0304836	-0.635501	-0.432526	0.918671	0.599244	0.173266	1.10114	1.3561	-0.162835			X1	1.7e-06	3.27421	6.60236	4.93373	0.751909	1.38504	0.907621	3.78885	37.6394	0.623356
	A	-16.9712	-0.256161	-0.581669	-0.8264	-18.3047	-0.487972	0.449551	-0.813893	-1.9579	-0.155223	-1.38056	0.435432			A	0.330822	3.66618	5.18007	3.49293	6.93446	6.26146	0.311471	1.19537	9.03116	1.2622
	B	-0.0356326	-0.259036	-0.0247627	-0.131519	-0.511967	-0.107566	0.0561621	-0.494229	0.037055	-0.0907005	0.796974	-0.50612			B	1.36327	537.228	28.0087	24.1848	24.4912	40.6367	17.3299	18.3455	2675.62	7.02941
	C	-0.317811	0.740621	-15.18	-0.243017	-16.7237	0.0955856	-0.285435	-0.232559	1.20477	-0.155574	1.78099	1.20912			C	2.38e-06	34.5232	118.1	72.0066	0.770514	1.00992	1.1e-05	4.05e-06	56.1695	4.56e-06
	D	0.272802	-0.118169	-0.731923	1.11794	0.0857713	-0.640448	1.09148	0.151072	-1.03487	0.719321	0.462706	-0.522183			D	2.38e-06	49.188	83.1561	40.9217	2.3115	6.8674	0.62293	0.239078	154.055	1.2622
	E	-0.541494	-0.373602	-0.716349	-0.242652	0.183068	-0.507575	-0.61973	-0.0849599	-0.104256	-1.4061	0.261373	-0.943733			E	1.7e-06	15.1804	5.34525	1.85201	145.116	6.33159	7.62e-06	2.36803	60.0576	5.2985
	F	-0.295776	-0.654976	-1.97751	0.366513	0.210119	-0.896096	2.03127	2.03767	0.954502	2.17888	2.51669	-0.780625			F	4.44e-07	12.4146	44.2674	18.5392	6.85688	0.548807	1.8e-06	1.59695	39.0547	1.48547
	G	-0.386792	-0.496535	-0.731093	-0.234608	-0.274018	-0.418651	0.0359886	0.214734	-0.133352	-0.406613	0.088108	-0.413566			G	0.304061	1403.7	42.2095	35.8666	436.098	238.964	14.0211	88.5398	3828.42	36.8094
	H	-0.886501	-0.754962	-0.608182	-0.22723	-0.212477	-0.786832	-0.410853	-0.352544	-0.77248	-0.712836	0.0750305	-0.55392			H	8.66e-07	99.9307	21.1055	13.4147	38.0151	15.1134	10.5874	28.3513	401.52	11.8642
	I	-0.25063	-0.629423	-0.685501	-0.0374871	-0.308379	-0.72666	-0.110042	-0.0643775	-0.749783	-0.570069	-0.0200844	-0.450671			I	2.38e-06	4.73549	9.38624	6.34766	2.08e-05	3.23172	3.11461	6.45499	80.7536	3.15549
	X2	0.169321	-1.84348	-0.0986656	0.369476	-0.142385	-0.226972	1.33017	1.41614	0.924311	0.979434	1.38098	0.830077			X2	3.34e-06	0.313802	13.0063	12.4216	2.37014	4.57e-06	0.641864	0.72417	55.6365	0.319524
	J	-1.72373	-1.08227	-0.531838	-0.651826	-1.39442	-1.57961	0.467208	0.634174	0.326234	-0.692828	0.520657	0.215751			J	1.7e-06	27.3843	155.256	93.3791	1.47e-05	4.64976	1.21016	2.60483	54.0394	0.31168
	X3	0.000304836	-0.611939	-0.578349	-0.0337495	0.12055	-0.548738	0.879773	0.138283	0.408791	0.485548	0.780291	0.714754			X3	4.44e-07	9.44592	7.04969	4.56648	3.42844	6.21981	1.62863	18.0226	32.2145	3.56511
	K	-0.2628	-0.561045	-0.559487	0.0664502	0.0176052	-0.0928671	0.395426	0.950801	0.758615	-0.0440411	0.659392	0.402059			K	0.964176	675.38	9.74515	12.638	281.96	185.001	2.42031	8.9985	202.957	19.0122
	X4	-0.181384	-0.447613	-1.33746	-0.580846	0.221733	-0.100967	-0.642417	-0.492096	-1.08652	-0.278495	-0.741394	-1.49822			X4	8.66e-07	35.6693	14.8635	12.5399	7.42e-06	3.80213	1.71688	4.18298	50.9329	1.21684
	X5	-1.30183	-0.660994	-1.98398	-0.812086	-0.969105	-1.89849	-0.873553	-0.631635	-1.37014	-1.14695	-0.217867	-18.4956			X5	8.66e-07	4.6e-05	0.674492	1.16816	7.42e-06	7.18e-06	3.69e-06	1.39433	7.02094	2.87e-06
	L	0.557696	-1.84274	0.415241	0.626852	-0.183692	1.96854	1.713	-0.81704	1.03632	1.34393	1.86288	1.21274			L	3.34e-06	4.70703	8.67227	7.19349	5.9253	0.618838	0.962788	0.965559	277.669	2.23663
	M	-0.83006	-0.324383	-0.255267	-0.65516	0.220243	-0.357063	0.114508	0.541288	0.0849801	-0.225066	0.600615	-0.206163			M	1.21e-06	252.465	6.72342	11.389	75.2526	30.1525	0.588232	17.7104	223.896	2.46318
	N	-0.507981	-0.278715	-0.512703	-0.0898436	0.177757	-0.595413	0.642653	0.410084	-0.308874	-0.155049	0.880586	0.144493			N	3.3082	30.8571	65.6843	52.0235	8.47545	15.7546	16.1959	0.956298	164.204	2.83994
	O	-0.204895	-0.902841	-0.119244	-1.08337	-0.0490961	-0.0253828	-0.122696	-0.627288	-0.56239	-0.631667	-0.195166	-0.675379			O	3.34e-06	23.8489	2.94912	3.59917	1.5801	3.40359	6.09757	13.7592	17.9358	0.95856
	P	-0.0507409	-0.0211551	-0.187451	0.202076	0.333216	-0.120667	0.760022	1.19699	0.502322	0.0612623	0.840123	0.697327			P	2.31574	89.9743	39.9619	65.6627	127.902	79.884	21.1793	21.7557	571.458	20.3529

## Sheet: Figure 5
Fig 5a							Fig 5b
	PBS + His-tag Ab	Saliva + His-tag Ab	PBS + PpSerpin-1 Ab	Saliva + PpSerpin-1 Ab	PTU			PBS	GFP	BSA	X1	A	B	C	D	E	F	G	H	I	X2	J	X3	K	X4	X5	L	M	N	O	P
	5.23575	2.68785	4.52985	6.19855	-0.79795			2.841	2.757	2.604	2.803	2.038	2.794	2.774	3.332	2.577	2.623	1.767	2.55	2.624	2.585	2.964	2.818	2.832	2.067	2.777	2.864	2.332	2.833	1.261	1.822
	5.11695	3.71195	5.38215	4.87805	-0.57515			2.806	2.479	2.504	2.763	0.92	2.357	2.682	2.433	3.042	2.528	1.363	2.583	1.976	2.358	2.254	2.877	2.208	2.543	2.875	2.821	2.461	2.401	1.2	1.616
	6.0657	3.68965	5.0143	4.449	-0.70635			2.778	2.34	2.459	2.648	1.296	2.774	2.633	2.485	1.982	2.3	2.096	2.409	2.19	2.3	2.337	2.849	2.343	2.292	2.292	2.805	2.385	2.438	1.144	1.629
								2.648	2.44	2.372	2.559			2.674		2.221	2.278	1.138	2.312	2.685		2.952	2.757	2.631	2.866	2.525		2.826		1.061	1.612

## Sheet: Figure 6
Fig 6b								Fig 6e									Fig 6f
	PBS	eGFP	A	G	O	P			Ratio (Serpin:PrPAP1)	0	50	25	12.5	6.25	3.125			Ratio (Serpin:PrPAP1)	0	800	400	200	100	50
	5.84	5.9	0.0606	5.89	0.0585	1.86			Residual Activity (%)	101.425	2.23652	2.42503	5.2167	53.4423	92.8166			Residual Activity (%)	103.264	0.745696	3.2335	6.10115	30.4017	74.7131
	5.58	5.53	0.09	4.91	0.0857	1.75				93.0955	2.98217	1.74116	5.65508	50.2541	86.1214				96.9154	2.78981	3.03372	7.13415	29.4154
	4.96	5.36	-0.0332	5.02	-0.000517	1.7				103.338	2.11936	2.87536	6.01773	55.1161	95.5266				98.7805		2.5764	5.83931	26.6356	66.4634
	5.98	5.96	0.129	5.93	0.12	1.95				102.142	2.00179	2.56292	6.66335	54.6777	95.3273				101.04	3.51148	5.50215	7.26327	31.2912
